# Supplementary material for: Identification of Novel Biomarker for Early Detection of Diabetic Nephropathy
Source: Biomedicines. 2021 Apr 22;9(5):457. doi: 10.3390/biomedicines9050457 (PMC8146473; doi:10.3390/biomedicines9050457)
Supplement: Supplementary file 1 [file biomedicines-09-00457-s001.zip]

Archive with 1 entries (1 files):
- biomedicines-1183389-supplementary (1).pdf
